# Supplementary material for: A Prediction Model of the Capillary Pressure J-Function
Source: PLoS One. 2016 Sep 7;11(9):e0162123. doi: 10.1371/journal.pone.0162123 (PMC5014314; doi:10.1371/journal.pone.0162123)
Supplement: S1 Data — (XLSX) [file pone.0162123.s001.xlsx]

## Sheet: raw data
Well No.	da105								Well No.	da105								Well No.	da105								Well No.	da105								Well No.	da105								Well No.	da105
Sample No.	A			Well depth	2744.22				Sample No.	B			Well depth	2745.13				Sample No.	C			Well depth	2745.98				Sample No.	D			Well depth	2746.9				Sample No.	E			Well depth	2747.37				Sample No.	F			Well depth
Strata	shan2-2			Lithology	sandstone		PPPSR		Strata	shan2-2			Lithology	sandstone		PPPSR		Strata	shan2-2			Lithology	sandstone		PPPSR		Strata	shan2-2			Lithology	sandstone		PPPSR		Strata	shan2-2			Lithology	sandstone		孔渗比开方		Strata	shan2-2			Lithology
Porosity		0.2551		Permeability（D）：	Ka=	0.23074	0.951056		Porosity		0.2674		Permeability（D）：	Ka=	0.28107	1.02524		Porosity		0.2835		Permeability（D）：	Ka=	0.43148	1.23368		Porosity		0.29		Permeability（D）：	Ka=	0.50888	1.32467		Porosity		0.3004		Permeability（D）：	Ka=	0.43054	1.19717		Porosity		0.2886		Permeability（D）：
No:	Mercury injection pressure	Mercury saturation	Wetting phase saturation						No:	Mercury injection pressure	Mercury saturation	Wetting phase saturation						No:	Mercury injection pressure	Mercury saturation	Wetting phase saturation						No:	Mercury injection pressure	Mercury saturation	Wetting phase saturation						No:	Mercury injection pressure	Mercury saturation	Wetting phase saturation						No:	Mercury injection pressure	Mercury saturation	Wetting phase saturation
	(MPa)	(%)	%							(MPa)	(%)	%							(MPa)	(%)	%							(MPa)	(%)	%							(MPa)	(%)	%							(MPa)	(%)	%
1	0.0061	0	100	1.57777e-05					1	0.008	0	100	2.23061e-05					1	0.0056	0	100	1.87888e-05					1	0.0072	0	100	2.59387e-05					1	0.0119	0	100	3.87445e-05					1	0.0089	0	100	2.22348e-05
2	0.0119	3.7479	96.2521	3.07794e-05					2	0.0122	0.9261	99.0739	3.40167e-05					2	0.0114	4.917	95.083	3.82486e-05					2	0.0127	0.8885	99.1115	4.57529e-05					2	0.0182	1.6115	98.3885	5.92563e-05					2	0.0128	1.0509	98.9491	3.19781e-05
3	0.0185	4.7923	95.2077	4.78503e-05					3	0.0187	4.2178	95.7822	5.21404e-05					3	0.0179	5.7101	94.2899	6.00569e-05					3	0.0185	1.4111	98.5889	6.66479e-05					3	0.0283	2.3913	97.6087	9.21403e-05					3	0.0184	1.7819	98.2181	4.59686e-05
4	0.0283	5.161	94.839	7.3198e-05					4	0.0286	4.8865	95.1135	7.97442e-05					4	0.0287	6.7149	93.2851	9.62924e-05					4	0.0282	2.6659	97.3341	0.000101593					4	0.0449	3.223	96.777	0.000146187					4	0.0289	2.4216	97.5784	7.22007e-05
5	0.0449	5.9599	94.0401	0.000116134					5	0.045	5.7095	94.2905	0.000125472					5	0.0452	7.9838	92.0162	0.000151652					5	0.0452	4.6523	95.3477	0.000162837					5	0.0724	11.0209	88.9791	0.000235723					5	0.0446	3.0157	96.9843	0.000111424
6	0.0734	7.2502	92.7498	0.000189849					6	0.0729	9.7213	90.2787	0.000203264					6	0.0727	18.0823	81.9177	0.000243918					6	0.0732	16.7268	83.2732	0.00026371					6	0.1182	53.4405	46.5595	0.00038484					6	0.0736	4.3865	95.6135	0.000183874
7	0.1186	40.4896	59.5104	0.000306759					7	0.1184	48.7491	51.2509	0.00033013					7	0.1183	64.5043	35.4957	0.000396913					7	0.118	59.13	40.87	0.000425106					7	0.1817	61.8619	38.1381	0.000591586					7	0.117	39.7123	60.2877	0.0002923
8	0.1801	64.5741	35.4259	0.000465829					8	0.1811	64.951	35.049	0.000504953					8	0.1806	74.021	25.979	0.000605938					8	0.1807	70.5252	29.4748	0.000650988					8	0.2787	66.7483	33.2517	0.000907403					8	0.1796	56.2982	43.7018	0.000448693
9	0.2766	71.1483	28.8517	0.000715426					9	0.2761	72.1521	27.8479	0.000769838					9	0.278	78.4094	21.5906	0.000932728					9	0.2818	75.5956	24.4044	0.00101521					9	0.4555	71.592	28.408	0.00148304					9	0.276	63.5631	36.4369	0.000689529
10	0.4631	75.6954	24.3046	0.00119781					10	0.2821	72.1578	27.8422	0.000786568					10	0.4586	81.7634	18.2366	0.00153867					10	0.4559	79.6929	20.3071	0.00164242					10	0.7418	75.9393	24.0607	0.00241518					10	0.4549	70.0104	29.9896	0.00113647
11	0.7453	79.3882	20.6118	0.00192772					11	0.4524	77.3549	22.6451	0.00126141					11	0.7329	84.6428	15.3572	0.00245898					11	0.7233	82.5311	17.4689	0.00260575					11	1.1376	79.2746	20.7254	0.00370384					11	0.7236	76.3996	23.6004	0.00180776
12	1.1961	82.27	17.73	0.00309371					12	0.7319	82.274	17.726	0.00204073					12	1.1235	86.3828	13.6172	0.0037695					12	1.1765	84.9455	15.0545	0.00423845					12	1.8045	81.7625	18.2375	0.00587516					12	1.1871	81.7284	18.2716	0.00296572
13	1.8021	84.2481	15.7519	0.00466113					13	1.1741	86.134	13.866	0.00327369					13	1.8175	88.3792	11.6208	0.00609796					13	1.81	86.8903	13.1097	0.00652069					13	2.8392	83.5602	16.4398	0.00924398					13	1.8162	85.2405	14.7595	0.0045374
14	2.8241	85.9037	14.0963	0.00730454					14	1.8341	89.078	10.922	0.00511394					14	2.8151	89.758	10.242	0.00944504					14	2.8354	88.386	11.614	0.0102148					14	4.515	85.1224	14.8776	0.0147001					14	2.831	87.983	12.017	0.00707267
15	4.5463	87.2617	12.7383	0.011759					15	2.8254	91.049	8.951	0.00787794					15	4.5333	90.9516	9.0484	0.0152098					15	4.5092	89.4415	10.5585	0.0162448					15	7.3529	86.1224	13.8776	0.0239399					15	4.5057	90.2171	9.7829	0.0112566
16	7.3584	88.1407	11.8593	0.0190325					16	4.5009	92.5167	7.4833	0.0125497					16	7.3282	91.9017	8.0983	0.0245871					16	7.3787	90.2477	9.7523	0.0265824					16	11.7861	86.8662	13.1338	0.0383737					16	7.3395	91.7787	8.2213	0.0183362
17	11.9334	88.9665	11.0335	0.0308657					17	7.3395	93.6697	6.3303	0.0204644					17	11.8267	92.6288	7.3712	0.0396802					17	11.8673	90.954	9.046	0.042753					17	18.1632	87.511	12.489	0.0591365					17	11.815	93.3407	6.6593	0.0295173
18	18.0328	89.5624	10.4376	0.0466418					18	11.8044	94.5778	5.4222	0.0329137					18	18.0352	93.2592	6.7408	0.0605106					18	18.1085	91.6645	8.3355	0.0652375					18	28.16	88.2631	11.7369	0.0916845					18	18.2744	94.5465	5.4535	0.0456548
19	28.1252	90.2559	9.7441	0.0727458					19	18.3015	95.3178	4.6822	0.0510293					19	28.1927	94.0157	5.9843	0.0945904					19	28.1404	92.5042	7.4958	0.101378					19	45.2293	88.9986	11.0014	0.147259					19	28.3231	95.9449	4.0551	0.0707594
20	45.2634	91.1009	8.8991	0.117074					20	28.0943	96.0661	3.9339	0.0783341					20	45.197	94.5832	5.4168	0.151642					20	45.3573	93.4846	6.5154	0.163404					20	73.025	90.1309	9.8691	0.237758					20	45.2703	97.1254	2.8746	0.113098
21	73.2593	91.9554	8.0446	0.189485					21	45.038	96.6426	3.3574	0.125578					21	72.5979	95.0413	4.9587	0.243576					21	73.7996	94.3823	5.6177	0.26587					21	100.83	90.7674	9.2326	0.328287					21	73.2579	98.1533	1.8467	0.18302
22	100.146	92.2977	7.7023	0.259027					22	73.3102	97.1823	2.8177	0.204408					22	100.01	95.2306	4.7694	0.335546					22	100.373	94.7848	5.2152	0.361603					22	117.546	90.9948	9.0052	0.382712					22	100.84	98.5568	1.4432	0.251928
23	118.37	92.4245	7.5755	0.306163					23	118.372	97.8406	2.1594	0.330051					23	118.751	95.4322	4.5678	0.398424					23	118.689	95.2216	4.7784	0.427589					23	145.534	91.3171	8.6829	0.473834					23	118.306	98.7091	1.2909	0.295562
24	185.716	92.9061	7.0939	0.480356					24	186.33	98.3679	1.6321	0.519535					24	186.481	95.7515	4.2485	0.62567					24	186.496	95.8327	4.1673	0.67187					24	186.553	91.5111	8.4889	0.607387					24	186.64	99.018	0.982	0.466282
[truncated: 27 more columns]
